# Supplementary material for: Immunization Combined with Ferroptosis Related Genes to Construct a New Prognostic Model for Head and Neck Squamous Cell Carcinoma
Source: Cancers (Basel). 2022 Aug 24;14(17):4099. doi: 10.3390/cancers14174099 (PMC9454905; doi:10.3390/cancers14174099)
Supplement: Supplementary file 1 [file cancers-14-04099-s001.zip]

Archive with 4 entries (4 files):
- Supplementary Figure S1.tif
- Supplementary Table S1.xls
- Supplementary Table S2.xls
- Supplementary Table S3.xlsx
