# Supplementary material for: Immunization Combined with Ferroptosis Related Genes to Construct a New Prognostic Model for Head and Neck Squamous Cell Carcinoma
Source: Cancers (Basel). 2022 Aug 24;14(17):4099. doi: 10.3390/cancers14174099 (PMC9454905; doi:10.3390/cancers14174099)
Supplement: Supplementary file 1 [file cancers-14-04099-s001.zip › Supplementary Table S1.xls]

## Sheet: Supplementary Table S1
77 common elements in "List 1", "List 2" and "List 3":
CP
DRD4
ALDH3A2
TFRC
PTGS2
CXCL2
NOX4
MT3
AURKA
TF
HNF4A
TRIB3
SLC7A5
TGFB1
CAV1
TFR2
CA9
ALOX12
CRYAB
SLC11A2
IFNG
CDCA3
NCF2
RGS4
SLC2A1
STMN1
HELLS
GOT1
DUSP1
NR4A1
IL1B
GRIA3
ZFP36
CDO1
LPIN1
IL6
IL33
TTPA
MMP13
DUOX1
DUOX2
PGD
EGFR
PLIN2
CDKN2A
FADS1
SLC7A11
AKR1C2
SLC16A1
FNDC5
CBS
SLC2A6
AQP5
ALOX15
PRKAA2
ALB
CGAS
AQP3
NGB
GPT2
PLIN4
AR
DRD5
ANGPTL7
RRM2
DDIT3
ALOX15B
IDH2
SOCS1
MUC1
AKR1C1
AKR1C3
ACADSB
HCAR1
HBA1
LINC00472
NOX5
