# Supplementary material for: Immunization Combined with Ferroptosis Related Genes to Construct a New Prognostic Model for Head and Neck Squamous Cell Carcinoma
Source: Cancers (Basel). 2022 Aug 24;14(17):4099. doi: 10.3390/cancers14174099 (PMC9454905; doi:10.3390/cancers14174099)
Supplement: Supplementary file 1 [file cancers-14-04099-s001.zip › Supplementary Table S2.xls]

## Sheet: multiCox
id	full name	coef
AURKA	Aurora Kinase A	0.259401
SLC7A5	Solute Carrier Family 7 Member 5	0.154659
GRIA3	Glutamate Ionotropic Receptor AMPA Type Subunit 3	-1.29727
LPIN1	Lipin 1	-0.536878
EGFR	Epidermal Growth Factor Receptor	0.228376
CDKN2A	Cyclin Dependent Kinase Inhibitor 2A	-0.0957984
SLC7A11	Solute Carrier Family 7 Member 11	-0.160878
PRKAA2	Protein Kinase AMP-Activated Catalytic Subunit Alpha 2	0.308714
ALB	Albumin	0.270847
SOCS1	Suppressor Of Cytokine Signaling 1	-0.208594
AKR1C3	Aldo-Keto Reductase Family 1 Member C3	0.155035
HCAR1	Hydroxycarboxylic Acid Receptor 1	-0.457065
