# Supplementary material for: Immunization Combined with Ferroptosis Related Genes to Construct a New Prognostic Model for Head and Neck Squamous Cell Carcinoma
Source: Cancers (Basel). 2022 Aug 24;14(17):4099. doi: 10.3390/cancers14174099 (PMC9454905; doi:10.3390/cancers14174099)
Supplement: Supplementary file 1 [file cancers-14-04099-s001.zip › Supplementary Table S3.xlsx]

## Sheet: Sheet1
ONTOLOGY	ID	Description	GeneRatio	BgRatio	pvalue	p.adjust	qvalue
BP	GO:1903825	organic acid transmembrane transport	13/52	135/18670	4.09e-17	4.02e-14	2.46e-14
BP	GO:1905039	carboxylic acid transmembrane transport	13/52	135/18670	4.09e-17	4.02e-14	2.46e-14
BP	GO:1902475	L-alpha-amino acid transmembrane transport	9/52	53/18670	1.96e-14	1.29e-11	7.86e-12
BP	GO:0003333	amino acid transmembrane transport	10/52	86/18670	3.39e-14	1.67e-11	1.02e-11
BP	GO:0015807	L-amino acid transport	9/52	67/18670	1.84e-13	5.93e-11	3.62e-11
CC	GO:0031588	nucleotide-activated protein kinase complex	5/52	14/19717	2.06e-10	3.67e-08	2.88e-08
CC	GO:1902911	protein kinase complex	7/52	109/19717	1.42e-08	1.26e-06	9.91e-07
CC	GO:0061695	transferase complex, transferring phosphorus-containing groups	9/52	259/19717	2.28e-08	1.35e-06	1.06e-06
CC	GO:0030665	clathrin-coated vesicle membrane	5/52	115/19717	1.29e-05	0.000575	0.000452
CC	GO:0030662	coated vesicle membrane	5/52	182/19717	0.000116	0.004	0.003
MF	GO:0015171	amino acid transmembrane transporter activity	10/52	74/17697	1.19e-14	2.93e-12	2.04e-12
MF	GO:0015179	L-amino acid transmembrane transporter activity	9/52	54/17697	3.79e-14	4.64e-12	3.23e-12
MF	GO:0005342	organic acid transmembrane transporter activity	10/52	153/17697	2.01e-11	1.23e-09	8.57e-10
MF	GO:0046943	carboxylic acid transmembrane transporter activity	10/52	153/17697	2.01e-11	1.23e-09	8.57e-10
MF	GO:0008514	organic anion transmembrane transporter activity	10/52	211/17697	4.8e-10	2.35e-08	1.64e-08
KEGG	hsa05219	Bladder cancer	8/41	41/8076	1.81e-11	2.02e-09	1.09e-09
KEGG	hsa04068	FoxO signaling pathway	11/41	131/8076	2.8e-11	2.02e-09	1.09e-09
KEGG	hsa05223	Non-small cell lung cancer	9/41	72/8076	5.93e-11	2.85e-09	1.54e-09
KEGG	hsa05214	Glioma	9/41	75/8076	8.66e-11	3.12e-09	1.69e-09
KEGG	hsa05218	Melanoma	8/41	72/8076	2.02e-09	5.83e-08	3.15e-08
